# Supplementary material for: Hierarchical Analysis of Physical Activity Determinants in Brazilian Adolescents: A Cross-Sectional Study
Source: Sports (Basel). 2026 Jan 8;14(1):31. doi: 10.3390/sports14010031 (PMC12846248; doi:10.3390/sports14010031)
Supplement: Supplementary file 1 [file sports-14-00031-s001.zip]

Archive with 1 entries (1 files):
- sports-4004255-supplementary.pdf
